# Supplementary material for: Machine learning-based framework for wall-perching prediction of flying robot
Source: Nat Commun. 2025 Dec 11;16:11038. doi: 10.1038/s41467-025-67386-0 (PMC12698687; doi:10.1038/s41467-025-67386-0)
Supplement: Supplementary file 3 — Supplementary Data 1 [file 41467_2025_67386_MOESM3_ESM.xlsx]

## Sheet: Data from simulation
Data from simulation (114 cases)
First column	Second column	Third column	Fourth column
-1	1:-12	2:.1	3:0
-1	1:-12	2:.1	3:1
-1	1:-12	2:.2	3:0
-1	1:-12	2:.2	3:1
1	1:-12	2:.5	3:0
1	1:-12	2:.5	3:1
1	1:-12	2:.6	3:0
-1	1:-12	2:.6	3:1
1	1:-12	2:.7	3:0
-1	1:-12	2:.7	3:1
1	1:-12	2:.8	3:0
-1	1:-12	2:.8	3:1
-1	1:-12	2:.9	3:1
-1	1:-12	2:1	3:1
-1	1:-12	2:1.1	3:1
-1	1:-12	2:1.2	3:1
-1	1:-12	2:1.3	3:1
-1	1:-12	2:1.4	3:1
-1	1:-10	2:.1	3:0
-1	1:-10	2:.1	3:1
-1	1:-10	2:.2	3:0
-1	1:-10	2:.2	3:1
1	1:-10	2:.5	3:0
1	1:-10	2:.5	3:1
1	1:-10	2:.6	3:0
-1	1:-10	2:.6	3:1
1	1:-10	2:.7	3:0
-1	1:-10	2:.7	3:1
1	1:-10	2:.8	3:0
-1	1:-10	2:.8	3:1
1	1:-10	2:.9	3:0
1	1:-10	2:.9	3:1
-1	1:-10	2:1	3:0
-1	1:-10	2:1	3:1
-1	1:-10	2:1.1	3:1
-1	1:-10	2:1.2	3:1
-1	1:-10	2:1.3	3:0
-1	1:-10	2:1.3	3:1
-1	1:-10	2:1.4	3:0
-1	1:-10	2:1.4	3:1
-1	1:-8	2:.1	3:0
-1	1:-8	2:.1	3:1
-1	1:-8	2:.2	3:0
-1	1:-8	2:.2	3:1
-1	1:-8	2:1	3:1
1	1:-8	2:1.1	3:0
1	1:-8	2:1.1	3:1
1	1:-8	2:1.2	3:0
1	1:-8	2:1.2	3:1
1	1:-8	2:1.3	3:0
-1	1:-7	2:.1	3:0
-1	1:-7	2:.1	3:1
-1	1:-7	2:.2	3:0
-1	1:-7	2:.2	3:1
1	1:-7	2:.6	3:0
1	1:-7	2:.6	3:1
1	1:-7	2:.7	3:0
1	1:-7	2:.7	3:1
1	1:-7	2:.8	3:0
-1	1:-7	2:.8	3:1
1	1:-7	2:1.2	3:0
-1	1:-6	2:.1	3:0
-1	1:-6	2:.1	3:1
-1	1:-6	2:.2	3:0
-1	1:-6	2:.2	3:1
1	1:-6	2:.4	3:1
1	1:-6	2:.5	3:0
1	1:-6	2:.5	3:1
1	1:-6	2:1.1	3:0
1	1:-6	2:1.2	3:0
-1	1:-5	2:.1	3:0
-1	1:-5	2:.1	3:1
-1	1:-5	2:.2	3:0
-1	1:-5	2:.2	3:1
-1	1:-5	2:.6	3:1
1	1:-5	2:.8	3:0
-1	1:-5	2:.8	3:1
1	1:-5	2:1	3:0
-1	1:-5	2:1	3:1
1	1:-5	2:1.2	3:0
-1	1:-4	2:.1	3:0
-1	1:-4	2:.1	3:1
-1	1:-4	2:.2	3:0
-1	1:-4	2:.2	3:1
1	1:-4	2:.8	3:0
1	1:-4	2:1	3:0
-1	1:0	2:.1	3:0
-1	1:0	2:.1	3:1
-1	1:0	2:.2	3:0
-1	1:0	2:.2	3:1
-1	1:0	2:.3	3:0
-1	1:0	2:.3	3:1
-1	1:0	2:.4	3:0
-1	1:0	2:.4	3:1
-1	1:0	2:.5	3:0
-1	1:0	2:.5	3:1
-1	1:0	2:.6	3:0
-1	1:0	2:.6	3:1
-1	1:0	2:.7	3:0
-1	1:0	2:.7	3:1
-1	1:0	2:.8	3:0
-1	1:0	2:.8	3:1
-1	1:0	2:.9	3:0
-1	1:0	2:.9	3:1
-1	1:0	2:1	3:0
-1	1:0	2:1	3:1
-1	1:0	2:1.1	3:0
-1	1:0	2:1.1	3:1
-1	1:0	2:1.2	3:0
-1	1:0	2:1.2	3:1
-1	1:0	2:1.3	3:0
-1	1:0	2:1.3	3:1
-1	1:0	2:1.4	3:0
-1	1:0	2:1.4	3:1

## Sheet: Data from experiment
Data from experiment (15 cases)
First column	Second column	Third column	Fourth column
1	1:-7.54	2:1.16	3:0
-1	1:-11.14	2:1.17	3:0
1	1:-10.61	2:0.86	3:0
1	1:-10.85	2:0.68	3:0
1	1:-5.77	2:0.57	3:0
1	1:-8.26	2:0.95	3:0
-1	1:-2.18	2:0.31	3:0
1	1:-7.56	2:0.86	3:0
1	1:-7.05	2:0.49	3:1
1	1:-6.71	2:0.63	3:1
1	1:-8.31	2:0.48	3:1
1	1:-8.12	2:1.10	3:1
-1	1:-5.13	2:1.35	3:1
-1	1:-10.68	2:1.13	3:1
-1	1:-5.21	2:0.87	3:1

## Sheet: Boundary data for invalid state
Boundary data for invalid state (96 cases)
First column	Second column	Third column	Fourth column
-1	1:-15	2:0	3:0
-1	1:-15	2:0	3:1
-1	1:-15	2:.1	3:0
-1	1:-15	2:.1	3:1
-1	1:-15	2:.2	3:0
-1	1:-15	2:.2	3:1
-1	1:-15	2:.3	3:0
-1	1:-15	2:.3	3:1
-1	1:-15	2:.4	3:0
-1	1:-15	2:.4	3:1
-1	1:-15	2:.5	3:0
-1	1:-15	2:.5	3:1
-1	1:-15	2:.6	3:0
-1	1:-15	2:.6	3:1
-1	1:-15	2:.7	3:0
-1	1:-15	2:.7	3:1
-1	1:-15	2:.8	3:0
-1	1:-15	2:.8	3:1
-1	1:-15	2:.9	3:0
-1	1:-15	2:.9	3:1
-1	1:-15	2:1	3:0
-1	1:-15	2:1	3:1
-1	1:-15	2:1.1	3:0
-1	1:-15	2:1.1	3:1
-1	1:-15	2:1.2	3:0
-1	1:-15	2:1.2	3:1
-1	1:-15	2:1.3	3:0
-1	1:-15	2:1.3	3:1
-1	1:-15	2:1.4	3:0
-1	1:-15	2:1.4	3:1
-1	1:-15	2:1.5	3:0
-1	1:-15	2:1.5	3:1
-1	1:5	2:.1	3:0
-1	1:5	2:.1	3:1
-1	1:5	2:.2	3:0
-1	1:5	2:.2	3:1
-1	1:5	2:.3	3:0
-1	1:5	2:.3	3:1
-1	1:5	2:.4	3:0
-1	1:5	2:.4	3:1
-1	1:5	2:.5	3:0
-1	1:5	2:.5	3:1
-1	1:5	2:.6	3:0
-1	1:5	2:.6	3:1
-1	1:5	2:.7	3:0
-1	1:5	2:.7	3:1
-1	1:5	2:.8	3:0
-1	1:5	2:.8	3:1
-1	1:5	2:.9	3:0
-1	1:5	2:.9	3:1
-1	1:5	2:1	3:0
-1	1:5	2:1	3:1
-1	1:5	2:1.1	3:0
-1	1:5	2:1.1	3:1
-1	1:5	2:1.2	3:0
-1	1:5	2:1.2	3:1
-1	1:5	2:1.3	3:0
-1	1:5	2:1.3	3:1
-1	1:5	2:1.4	3:0
-1	1:5	2:1.4	3:1
-1	1:-12	2:1.5	3:0
-1	1:-12	2:1.5	3:1
-1	1:-10	2:0	3:0
-1	1:-10	2:0	3:1
-1	1:-10	2:1.5	3:0
-1	1:-10	2:1.5	3:1
-1	1:-8	2:0	3:0
-1	1:-8	2:0	3:1
-1	1:-8	2:1.5	3:0
-1	1:-8	2:1.5	3:1
-1	1:-7	2:0	3:0
-1	1:-7	2:0	3:1
-1	1:-7	2:1.5	3:0
-1	1:-7	2:1.5	3:1
-1	1:-6	2:0	3:0
-1	1:-6	2:0	3:1
-1	1:-6	2:1.5	3:0
-1	1:-6	2:1.5	3:1
-1	1:-4	2:0	3:0
-1	1:-4	2:0	3:1
-1	1:-4	2:1.5	3:0
-1	1:-4	2:1.5	3:1
-1	1:0	2:0	3:0
-1	1:0	2:0	3:1
-1	1:0	2:1.5	3:0
-1	1:0	2:1.5	3:1
-1	1:5	2:0	3:0
-1	1:5	2:0	3:1
-1	1:5	2:1.5	3:0
-1	1:5	2:1.5	3:1
-1	1:-5	2:0	3:0
-1	1:-5	2:0	3:1
-1	1:-5	2:1.5	3:0
-1	1:-5	2:1.5	3:1
-1	1:-12	2:0	3:0
-1	1:-12	2:0	3:1

## Sheet: Parameter Explanation
Parameter Explanation: First column: 1 represents successful landing; -1 represents failed landing. Second column: Value of initial angle θ0. Third column: Value of initial horizontal velocity v0. Fourth column: 0 represents lift receding; 1 represents lift strengthening.
