# Supplementary material for: Machine learning-based framework for wall-perching prediction of flying robot
Source: Nat Commun. 2025 Dec 11;16:11038. doi: 10.1038/s41467-025-67386-0 (PMC12698687; doi:10.1038/s41467-025-67386-0)
Supplement: Supplementary file 6 — Source Data [file 41467_2025_67386_MOESM6_ESM.xlsx]

## Sheet: Cover letter
Title of the manuscript: Machine learning-based framework for wall-perching prediction of flying robot Manuscript number: NCOMMS-25-03236 Brief description：This excel contains the source data of the relevant charts. [Fig.2 (b)、(j)、(k); Fig.3 (b)、(c)、(j)、(k); Supplementary Fig.7 (c)、(d); Supplementary Fig.8 (c)、(d); Supplementary Fig.9 (c)]

## Sheet: Fig.2 (b)
Ⅰ				Ⅱ				Ⅲ
Time (ms)	z (mm)	x (mm)		Time (ms)	z (mm)	x (mm)		Time (ms)	z (mm)	x (mm)
0	0	0		0	0	0		0	0	0
0.5	0.20003	-0.000868112		0.49999	0.40003	-0.000868171		0.49999	0.40006	-0.000872791
1	0.40037	-0.000726789		0.99999	0.80037	-0.000726849		1	0.80074	-0.000775397
1.49998	0.60116	0.00245		1.49998	1.20115	0.00245		1.49999	1.20233	0.0023
1.99999	0.80209	0.0053		1.99999	1.60209	0.0053		1.99999	1.60426	0.00502
2.49999	1.00309	0.00644		2.49999	2.00309	0.00644		2.49998	2.0063	0.00603
2.99998	1.2045	0.00944		2.99998	2.4045	0.00944		2.99999	2.40916	0.00885
3.49999	1.40632	0.01485		3.49999	2.80633	0.01485		3.5	2.81284	0.01401
4	1.60824	0.01932		4	3.20825	0.01932		3.99999	3.21673	0.01822
4.49999	1.81045	0.02432		4.49999	3.61046	0.02432		4.49998	3.62119	0.02294
5	2.01331	0.03443		5	4.01332	0.03443		4.99999	4.02695	0.03267
5.49999	2.2166	0.04869		5.49999	4.41662	0.04869		5.49999	4.43372	0.04649
5.99998	2.42017	0.06406		5.99998	4.82019	0.06406		6	4.84109	0.06138
6.49999	2.62438	0.08253		6.49999	5.22441	0.08253		6.49999	5.24956	0.0793
6.99999	2.82929	0.10667		6.99999	5.62932	0.10666		6.99999	5.65944	0.10279
7.49998	3.0345	0.13384		7.49998	6.03452	0.13384		7.49999	6.0701	0.12927
8	3.24004	0.1621		8	6.44008	0.1621		7.99998	6.4814	0.1568
8.49999	3.44634	0.19443		8.49999	6.84636	0.19442		8.5	6.89405	0.1883
8.99998	3.65326	0.23206		8.99998	7.25327	0.23205		8.99999	7.30795	0.22501
9.5	3.86041	0.27174		9.5	7.66037	0.27172		9.49999	7.72251	0.26374
9.99999	4.06801	0.31299		9.99999	8.06793	0.31299		9.99998	8.1379	0.304
10.5	4.27643	0.35918		10.5	8.4763	0.35917		10.5	8.55474	0.34909
11	4.48525	0.41		11	8.88503	0.40997		11	8.97258	0.39873
11.5	4.69418	0.4622		11.5	9.29386	0.46218		11.5	9.39092	0.44975
12	4.90379	0.51684		12	9.70295	0.51688		12	9.81037	0.50314
12.5	5.11422	0.57685		12.5	10.113	0.57721		12.5	10.2313	0.56176
13	5.32488	0.64044		13	10.5225	0.6426		13	10.653	0.62393
13.5	5.53572	0.70506		13.5	10.9317	0.70914		13.5	11.0752	0.68714
14	5.74732	0.77308		14	11.3403	0.7792		14	11.4987	0.75364
14.5	5.95962	0.84646		14.5	11.7494	0.85559		14.5	11.9235	0.82537
15	6.17204	0.92246		15	12.1577	0.93467		15	12.3489	0.89974
15.5	6.38481	0.99981		15.5	12.564	1.01495		15.5	12.7751	0.97542
16	6.59849	1.0814		16	12.9708	1.10109		16	13.2027	1.05521
16.5	6.81267	1.16774		16.5	13.3763	1.19261		16.5	13.6314	1.13967
17	7.02688	1.25585		17	13.7795	1.2863		17	14.0605	1.22592
17.5	7.24163	1.34596		17.5	14.182	1.38288		17.5	14.4904	1.31419
18	7.45732	1.44102		18	14.5828	1.48488		18	14.9216	1.40745
18.5	7.67336	1.54016		18.5	14.9824	1.59082		18.5	15.3534	1.50669
19	7.8895	1.64076		19	15.3802	1.69745		19	15.785	1.60719
19.5	8.10636	1.74424		19.5	15.7753	1.80796		19.5	16.2165	1.71036
20	8.324	1.85277		20	16.1696	1.92502		20	16.6494	1.82028
20.5	8.54176	1.9645		20.5	16.5607	2.04571		20.5	17.0815	1.9328
21	8.75973	2.07781		21	16.9486	2.16843		21	17.5124	2.04705
21.5	8.97857	2.19493		21.5	17.3354	2.29659		21.5	17.9445	2.16617
22	9.19803	2.31686		22	17.7187	2.43014		22	18.3758	2.2912
22.5	9.41737	2.44106		22.5	18.0992	2.56639		22.5	18.8054	2.41908
23	9.63702	2.56769		23	18.4769	2.70567		23	19.2347	2.54917
23.5	9.85728	2.69929		23.5	18.8512	2.85019		23.5	19.6631	2.68342
24	10.0776	2.83468		24	19.2232	3.00093		24	20.0913	2.82184
24.5	10.2972	2.97264		24.5	19.5908	3.15476		24.5	20.5177	2.96205
25	10.5174	3.11383		25	19.9552	3.31188		25	20.942	3.10511
25.5	10.7376	3.25949		25.5	20.3172	3.47493		25.5	21.3667	3.25419
26	10.9572	3.40852		26	20.675	3.64182		26	21.7883	3.40706
26.5	11.1768	3.5599		26.5	21.0292	3.81053		26.5	22.2077	3.56243
27	11.3958	3.71496		27	21.3799	3.98349		27	22.6261	3.7222
27.5	11.6149	3.87451		27.5	21.7275	4.16218		27.5	23.042	3.88718
28	11.8333	4.03666		28	22.0708	4.34461		28	23.4558	4.05551
28.5	12.0504	4.20053		28.5	22.4098	4.53018		28.5	23.8667	4.22656
29	12.268	4.3683		29	22.7454	4.72049		29	24.2753	4.40273
29.5	12.4849	4.54006		29.5	23.0771	4.91624		29.5	24.6823	4.58501
30	12.7004	4.71369		30	23.4048	5.11495		30	25.0858	4.77085
30.5	12.9154	4.88954		30.5	23.7278	5.31605		30.5	25.4864	4.95894
31	13.1296	5.06931		31	24.0474	5.52355		31	25.8853	5.15252
31.5	13.343	5.25258		31.5	24.363	5.73672		31.5	26.2812	5.35027
32	13.5548	5.43754		32	24.6728	5.95216		32	26.6735	5.54978
32.5	13.7653	5.62518		32.5	24.9789	6.1716		32.5	27.0631	5.75302
33	13.9756	5.81692		33	25.2812	6.39699		33	27.4505	5.96138
33.5	14.184	6.0114		33.5	25.5784	6.62605		33.5	27.8343	6.17416
34	14.3907	6.20737		34	25.8714	6.85677		34	28.2144	6.38921
34.5	14.5966	6.40685		34.5	26.1603	7.09119		34.5	28.5913	6.60766
35	14.8013	6.61011		35	26.445	7.33067		35	28.9652	6.83135
35.5	15.0042	6.81501		35.5	26.7247	7.57307		35.5	29.3358	7.05805
36	15.2055	7.02181		36	26.9998	7.81715		36	29.702	7.28686
36.5	15.4059	7.23211		36.5	27.271	8.0656		36.5	30.0659	7.52117
37	15.6046	7.44518		37	27.5375	8.31869		37	30.4261	7.76063
37.5	15.8011	7.65951		37.5	27.7991	8.5732		37.5	30.7813	8.00184
38	15.9965	7.87606		38	28.0564	8.83003		38	31.1339	8.24652
38.5	16.1904	8.09646		38.5	28.3105	9.09168		38.5	31.4829	8.49664
39	16.3824	8.31893		39	28.5593	9.35601		39	31.8277	8.75006
39.5	16.5721	8.54236		39.5	28.8044	9.62177		39.5	32.1683	9.00525
40	16.7606	8.7689		40	29.0458	9.8905		40	32.5057	9.26376
40.5	16.9475	8.99861		40.5	29.2825	10.1631		40.5	32.8394	9.52721
41	17.1317	9.22984		41	29.5152	10.438		41	33.1685	9.79341
41.5	17.3144	9.46278		41.5	29.7433	10.7139		41.5	33.4939	10.0607
42	17.4954	9.69877		42	29.9679	10.9926		42	33.8159	10.332
42.5	17.6742	9.93729		42.5	30.1878	11.2752		42.5	34.1346	10.6075
43	17.8509	10.1771		43	30.4033	11.5589		43	34.4486	10.8842
43.5	18.0256	10.4189		43.5	30.6147	11.8432		43.5	34.7593	11.1625
44	18.1989	10.6635		44	30.8225	12.1307		44	35.067	11.4448
44.5	18.3698	10.9099		44.5	31.0258	12.4208		44.5	35.3707	11.73
45	18.5384	11.1573		45	31.2253	12.7114		45	35.6711	12.0164
45.5	18.7055	11.407		45.5	31.4216	13.0031		45.5	35.9679	12.3056
46	18.8706	11.659		46	31.6139	13.2972		46	36.261	12.5981
46.5	19.0335	11.9122		46.5	31.8025	13.593		46.5	36.5499	12.8933
47	19.1942	12.1671		47	31.9872	13.8892		47	36.8356	13.1898
47.5	19.3534	12.4241		47.5	32.1688	14.186		47.5	37.1174	13.4888
48	19.5103	12.683		48	32.3459	14.4852		48	37.3956	13.7918
48.5	19.6651	12.9431		48.5	32.5199	14.7856		48.5	37.6698	14.0963
49	19.8179	13.2049		49	32.6898	15.0857		49	37.9405	14.4015
49.5	19.9688	13.4692		49.5	32.8556	15.3865		49.5	38.2081	14.7094
50	20.1179	13.7354		50	33.0178	15.6894		50	38.472	15.0199
50.5	20.2645	14.003		50.5	33.1767	15.9922		50.5	38.7328	15.3307
51	20.4099	14.2723		51	33.3319	16.2942		51	38.9907	15.6421
51.5	20.5532	14.5441		51.5	33.484	16.5973		51.5	39.2455	15.9553
52	20.6945	14.8174		52	33.6327	16.9015		52	39.4965	16.2702
52.5	20.8342	15.0921		52.5	33.7788	17.2052		52.5	39.745	16.5846
53	20.9722	15.3686		53	33.9216	17.5082		53	39.9894	16.8989
53.5	21.1082	15.647		53.5	34.0611	17.8124		53.5	40.2309	17.2151
54	21.2422	15.9269		54	34.1985	18.1181		54	40.4693	17.5323
54.5	21.3747	16.2077		54.5	34.3329	18.4231		54.5	40.704	17.8482
55	21.5049	16.4902		55	34.4642	18.7278		55	40.9346	18.1645
55.5	21.6335	16.7744		55.5	34.5929	19.0344		55.5	41.1626	18.4823
56	21.7599	17.0595		56	34.7187	19.3415		56	41.3874	18.8
56.5	21.8847	17.3458		56.5	34.8412	19.6476		56.5	41.6091	19.1166
57	22.0074	17.6338		57	34.9614	19.9543		57	41.8278	19.4337
57.5	22.128	17.9231		57.5	35.0786	20.2624		57.5	42.044	19.7519
58	22.2468	18.2133		58	35.193	20.5702		58	42.2576	20.0694
58.5	22.3638	18.5052		58.5	35.3042	20.877		58.5	42.4681	20.3859
59	22.4788	18.7987		59	35.4129	21.1842		59	42.6762	20.7035
59.5	22.5918	19.0935		59.5	35.5194	21.4926		59.5	42.8826	21.0221
60	22.7031	19.3893		60	35.6233	21.7999		60	43.0859	21.3393
60.5	22.8122	19.6868		60.5	35.7239	22.1062		60.5	43.2861	21.6558
61	22.9197	19.986		61	35.8233	22.414		61	43.4847	21.9739
61.5	23.0252	20.2863		61.5	35.92	22.7223		61.5	43.6803	22.2918
62	23.129	20.5877		62	36.0141	23.0292		62	43.8726	22.6079
62.5	23.2308	20.8909		62.5	36.1056	23.3364		62.5	44.0627	22.9243
63	23.3309	21.1954		63	36.1958	23.6453		63	44.2507	23.2417
63.5	23.429	21.5009		63.5	36.2829	23.9544		63.5	44.4357	23.5581
64	23.5254	21.8077		64	36.3674	24.2626		64	44.6176	23.873
64.5	23.6196	22.116		64.5	36.4494	24.5718		64.5	44.7972	24.1882
65	23.7121	22.4258		65	36.529	24.8826		65	44.9751	24.5042
65.5	23.8029	22.7366		65.5	36.6055	25.1933		65.5	45.1503	24.819
66	23.8911	23.0486		66	36.6795	25.5034		66	45.3229	25.1324
66.5	23.9776	23.3621		66.5	36.751	25.8148		66.5	45.4939	25.4473
67	24.0619	23.6771		67	36.8198	26.1273		67	45.6628	25.7623
67.5	24.1442	23.9931		67.5	36.8856	26.4389		67.5	45.8285	26.0756
68	24.2239	24.3105		68	36.9488	26.7505		68	45.9926	26.389
68.5	24.3016	24.6297		68.5	37.0102	27.0638		68.5	46.1546	26.7038
69	24.377	24.9501		69	37.0687	27.3775		69	46.3138	27.0181
69.5	24.4498	25.2716		69.5	37.1249	27.6907		69.5	46.4702	27.3314
70	24.5202	25.5946		70	37.1789	28.0047		70	46.6245	27.645
70.5	24.5885	25.9192		70.5	37.2305	28.3204		70.5	46.7758	27.9598
71	24.6546	26.2448		71	37.2795	28.6367		71	46.9245	28.274
71.5	24.7177	26.5712		71.5	37.3266	28.9532		71.5	47.0703	28.5872
72	24.779	26.8994		72	37.3709	29.2714		72	47.214	28.9014
72.5	24.838	27.2291		72.5	37.413	29.5917		72.5	47.3551	29.2167
73	24.8942	27.5595		73	37.4526	29.9127		73	47.493	29.5308
73.5	24.9481	27.8913		73.5	37.4893	30.2342		73.5	47.6286	29.8448
74	25.0001	28.2252		74	37.5239	30.558		74	47.7625	30.1604
74.5	25.0496	28.5603		74.5	37.5555	30.8837		74.5	47.8939	30.4766
75	25.0962	28.8961		75	37.585	31.2098		75	48.023	30.7925
75.5	25.1409	29.234		75.5	37.6121	31.5371		75.5	48.1497	31.109
76	25.1831	29.5743		76	37.6366	31.8663		76	48.274	31.4276
76.5	25.223	29.9158		76.5	37.6587	32.1971		76.5	48.3968	31.7472
77	25.2601	30.2588		77	37.679	32.5282		77	48.5172	32.0666
77.5	25.2952	30.6043		77.5	37.697	32.8606		77.5	48.6354	32.3876
78	25.3282	30.9519		78	37.713	33.1953		78	48.7517	32.7108
78.5	25.3582	31.3004		78.5	37.7277	33.5314		78.5	48.8659	33.0339
79	25.3862	31.6508		79	37.7399	33.868		79	48.9773	33.357
79.5	25.4122	32.0039		79.5	37.7503	34.2067		79.5	49.0868	33.6823
80	25.4358	32.3584		80	37.7591	34.5484		80	49.1944	34.0099
80.5	25.4567	32.7141		80.5	37.7666	34.891		80.5	49.2998	34.3374
81	25.4758	33.0722		81	37.7718	35.235		81	49.4031	34.6653
81.5	25.493	33.4323		81.5	37.7751	35.5823		81.5	49.5039	34.9959
82	25.5074	33.7936		82	37.7777	35.9321		82	49.6034	35.3275
82.5	25.5199	34.1566		82.5	37.7786	36.2831		82.5	49.7006	35.659
83	25.5304	34.522		83	37.7777	36.6357		83	49.7958	35.9917
83.5	25.539	34.8893		83.5	37.7753	36.9913		83.5	49.8903	36.3273
84	25.5451	35.258		84	37.7728	37.3492		84	49.9836	36.6643
84.5	25.5492	35.6289		84.5	37.7693	37.7075		84.5	50.0744	37.0014
85	25.552	36.0025		85	37.7636	38.068		85	50.1635	37.341
85.5	25.5525	36.3778		85.5	37.758	38.4321		85.5	50.2528	37.6834
86	25.5512	36.7548		86	37.7524	38.7976		86	50.3407	38.0264
86.5	25.5485	37.1344		86.5	37.7455	39.1638		86.5	50.4267	38.3705
87	25.5442	37.5163		87	37.7387	39.5329		87	50.5117	38.7178
87.5	25.5383	37.9001		87.5	37.7317	39.9052		87.5	50.5964	39.0676
88	25.5308	38.2859		88	37.7249	40.2785		88	50.6801	39.4181
88.5	25.5225	38.674		88.5	37.7178	40.6534		88.5	50.7616	39.7703
89	25.5127	39.0643		89	37.7109	41.0321		89	50.8432	40.1262
89.5	25.5016	39.4563		89.5	37.7052	41.4141		89.5	50.9247	40.4848
90	25.4896	39.85		90	37.6994	41.7975		90	51.004	40.8438
90.5	25.4766	40.2461		90.5	37.6935	42.1829		90.5	51.0824	41.2057
91	25.4625	40.6441		91	37.6889	42.5725		91	51.1615	41.5715
91.5	25.4471	41.0438		91.5	37.6853	42.9649		91.5	51.2398	41.9386
92	25.4314	41.4456		92	37.682	43.358		92	51.3165	42.3072
92.5	25.4147	41.8496		92.5	37.6794	43.7546		92.5	51.3934	42.6796
93	25.3969	42.2555		93	37.6792	44.1555		93	51.4703	43.0555
93.5	25.3788	42.6632		93.5	37.6801	44.5579		93.5	51.546	43.4333
94	25.3599	43.0733		94	37.682	44.9618		94	51.6207	43.8123
94.5	25.3408	43.4857		94.5	37.6857	45.369		94.5	51.696	44.1955
95	25.321	43.9		95	37.6919	45.78		95	51.7724	44.5823
95.5	25.3009	44.3162		95.5	37.7006	46.1924		95.5	51.8475	44.9698
96	25.2809	44.735		96	37.7108	46.6066		96	51.9218	45.3604
96.5	25.2606	45.1558		96.5	37.7234	47.0258		96.5	51.9978	45.7553
97	25.2403	45.5782		97	37.7397	47.4485		97	52.0743	46.1522
97.5	25.2201	46.0028		97.5	37.7576	47.8729		97.5	52.1502	46.5504
98	25.2004	46.43		98	37.7781	48.3002		98	52.2269	46.9523
98.5	25.1804	46.859		98.5	37.8015	48.7331		98.5	52.3056	47.3586
99	25.1608	47.29		99	37.8277	49.1697		99	52.3849	47.7664
99.5	25.1421	47.7234		99.5	37.8557	49.608		99.5	52.464	48.1759
100	25.1236	48.1594		100	37.8853	50.0505		100	52.5454	48.5898
100.5	25.1056	48.5972		100.5	37.9182	50.498		100.5	52.6294	49.0078
101	25.0882	49.0373		101	37.9531	50.9476		101	52.7141	49.4271
101.5	25.0721	49.4802		101.5	37.989	51.3987		101.5	52.7998	49.8491
102	25.0565	49.9255		102	38.028	51.8532		102	52.8889	50.2761
102.5	25.0414	50.3733		102.5	38.0695	52.3113		102.5	52.9801	50.7068
103	25.028	50.824		103	38.1129	52.7698		103	53.0719	51.139
103.5	25.0154	51.2775		103.5	38.1585	53.2297		103.5	53.1656	51.5754
104	25.0036	51.7332		104	38.2073	53.6933		104	53.2627	52.0169
104.5	24.9932	52.1916		104.5	38.2595	54.1595		104.5	53.3608	52.461
105	24.9842	52.6529		105	38.3136	54.6265		105	53.4587	52.9068
105.5	24.9762	53.1168		105.5	38.3705	55.0964		105.5	53.5587	53.3569
106	24.9691	53.5832		106	38.4314	55.5712		106	53.6621	53.811
106.5	24.9639	54.0524		106.5	38.4949	56.0496		106.5	53.7662	54.2667
107	24.9599	54.5243		107	38.5611	56.5299		107	53.8712	54.7239
107.5	24.9568	54.9986		107.5	38.6305	57.0149		107.5	53.9795	55.1851
108	24.955	55.4755		108	38.7035	57.5051		108	54.0907	55.6491
108.5	24.9551	55.9552		108.5	38.779	57.9978		108.5	54.2033	56.114
109	24.9566	56.4375		109	38.8568	58.4926		109	54.3184	56.5809
109.5	24.9589	56.9228		109.5	38.9384	58.9916		109.5	54.4379	57.0525
110	24.9631	57.4113		110	39.0235	59.4943		110	54.5607	57.5266
110.5	24.9692	57.9027		110.5	39.1109	59.998		110.5	54.6849	58.0017
111	24.9765	58.397		111	39.201	60.5027		111	54.8129	58.48
111.5	24.9856	58.8947		111.5	39.2948	61.0108		111.5	54.9457	58.963
112	24.9963	59.396		112	39.3923	61.521		112	55.081	59.448
112.5	25.009	59.9004		112.5	39.4921	62.032		112.5	55.2187	59.9345
113	25.0231	60.4083		113	39.595	62.5451		113	55.361	60.4247
113.5	25.0386	60.9201		113.5	39.7022	63.0624		113.5	55.5077	60.9186
114	25.056	61.435		114	39.8126	63.5822		114	55.6568	61.4132
114.5	25.075	61.9531		114.5	39.9255	64.1035		114.5	55.8094	61.9094
115	25.0956	62.4747		115	40.042	64.6285		115	55.9678	62.4088
115.5	25.1176	62.9996		115.5	40.1628	65.158		115.5	56.131	62.9102
116	25.1414	63.5277		116	40.2867	65.6895		116	56.2966	63.4115
116.5	25.167	64.0588		116.5	40.4132	66.2229		116.5	56.4664	63.9147
117	25.1938	64.5931		117	40.5441	66.7599		117	56.642	64.421
117.5	25.2224	65.1307		117.5	40.6784	67.3001		117.5	56.8216	64.9291
118	25.2534	65.6714		118	40.8155	67.8407		118	57.004	65.4376
118.5	25.2859	66.2153		118.5	40.956	68.3826		118.5	57.1908	65.9492
119	25.3199	66.7624		119	41.1006	68.9277		119	57.3827	66.4647
119.5	25.3562	67.3134		119.5	41.2485	69.4743		119.5	57.5771	66.9814
120	25.3948	67.868		120	41.3987	70.0213		120	57.7742	67.4993
120.5	25.435	68.4259		120.5	41.5527	70.5703		120.5	57.9763	68.0208
121	25.477	68.9877		121	41.7111	71.1218		121	58.1829	68.5448
121.5	25.5219	69.5532		121.5	41.8721	71.675		121.5	58.3918	69.0693
122	25.5687	70.1221		122	42.0365	72.2289		122	58.6042	69.5944
122.5	25.6172	70.6942		122.5	42.2048	72.7857		122.5	58.8223	70.1222
123	25.6683	71.2703		123	42.3772	73.3456		123	59.0446	70.6509
123.5	25.7218	71.8498		123.5	42.5531	73.9071		123.5	59.27	71.1792
124	25.7771	72.4321		124	42.7323	74.4705		124	59.5004	71.7086
124.5	25.8344	73.0174		124.5	42.9163	75.0371		124.5	59.7371	72.2403
125	25.8943	73.6062		125	43.1048	75.6065		125	59.9775	72.7727
125.5	25.9561	74.1978		125.5	43.2965	76.1778		125.5	60.221	73.3057
126	26.0196	74.7922		126	43.4924	76.7508		126	60.4705	73.8409
126.5	26.0857	75.3901		126.5	43.6929	77.3276		126.5	60.7262	74.3789
127	26.1538	75.9912		127	43.8979	77.9067		127	60.985	74.9181
127.5	26.2239	76.5951		127.5	44.1064	78.487		127.5	61.2472	75.4587
128	26.296	77.202		128	44.3189	79.0692		128	61.5155	76.0024
128.5	26.3705	77.8126		128.5	44.5364	79.654		128.5	61.7886	76.5484
129	26.4474	78.4263		129	44.7572	80.2402		129	62.0643	77.0947
129.5	26.5264	79.0432		129.5	44.9814	80.8268		129.5	62.3445	77.6423
130	26.6078	79.6635		130	45.2102	81.4148		130	62.6309	78.1921
130.5	26.6917	80.2872		130.5	45.443	82.0048		130.5	62.9215	78.7429
131	26.7781	80.9139		131	45.6789	82.5949		131	63.2152	79.2933
131.5	26.8672	81.5434		131.5	45.918	83.1853		131.5	63.5144	79.8445
132	26.9587	82.1762		132	46.1616	83.7774		132	63.8201	80.3973
132.5	27.0529	82.8121		132.5	46.4091	84.3708		132.5	64.1298	80.9503
133	27.1497	83.4511		133	46.6595	84.9651		133	64.4433	81.5028
133.5	27.249	84.093		133.5	46.9144	85.5607		133.5	64.763	82.0565
134	27.3507	84.7378		134	47.1739	86.159		134	65.0882	82.6116
134.5	27.455	85.3859		134.5	47.4372	86.7593		134.5	65.4167	83.167
135	27.5619	86.0369		135	47.7044	87.3608		135	65.7494	83.7225
135.5	27.6708	86.6908		135.5	47.9765	87.9647		135.5	66.0884	84.2796
136	27.7824	87.3481		136	48.2537	88.571		136	66.4316	84.8377
136.5	27.8968	88.0087		136.5	48.535	89.1788		136.5	66.7773	85.3956
137	28.0131	88.6724		137	48.8207	89.7878		137	67.1273	85.9541
137.5	28.132	89.3391		137.5	49.1116	90.3979		137.5	67.4831	86.5139
138	28.2539	90.0093		138	49.4069	91.0094		138	67.843	87.074
138.5	28.3784	90.6826		138.5	49.7062	91.6209		138.5	68.2061	87.6336
139	28.505	91.3589		139	50.0099	92.2323		139	68.5748	88.1937
139.5	28.6343	92.0388		139.5	50.3182	92.8444		139.5	68.9494	88.7548
140	28.7668	92.7221		140	50.6305	93.457		140	69.3278	89.3154
140.5	28.9016	93.4083		140.5	50.9464	94.0699		140.5	69.7108	89.8754
141	29.0388	94.0976		141	51.2663	94.6833		141	70.1007	90.4357
141.5	29.1792	94.7902		141.5	51.5908	95.2979		141.5	70.4964	90.9965
142	29.322	95.4856		142	51.9191	95.9138		142	70.8958	91.5568
142.5	29.4673	96.1837		142.5	52.2512	96.5306		142.5	71.3001	92.1161
143	29.6153	96.8847		143	52.5878	97.1492		143	71.7107	92.6758
143.5	29.7661	97.5886		143.5	52.9292	97.7694		143.5	72.1257	93.2355
144	29.9195	98.2948		144	53.2748	98.391		144	72.544	93.7945
144.5	30.0753	99.0033		144.5	53.6246	99.0135		144.5	72.9672	94.3531
145	30.234	99.7143		145	53.9795	99.637		145	73.3959	94.912
145.5	30.3953	100.427		145.5	54.339	100.262		145.5	73.8276	95.471
146	30.559	101.143		146	54.7025	100.886		146	74.2625	96.0297
146.5	30.7256	101.861		146.5	55.0703	101.511		146.5	74.7027	96.5884
147	30.8947	102.581		147	55.4429	102.136		147	75.148	97.1474
147.5	31.0666	103.303		147.5	55.8197	102.761		147.5	75.5967	97.7065
148	31.2412	104.028		148	56.2003	103.387		148	76.0488	98.2649
148.5	31.4183	104.755		148.5	56.5855	104.012		148.5	76.5051	98.8232
149	31.5983	105.484		149	56.9748	104.638		149	76.9651	99.3811
149.5	31.7812	106.216		149.5	57.368	105.264		149.5	77.4254	99.9373
150	31.9669	106.95		150	57.7657	105.891		150	77.8876	100.492
150.5	32.1551	107.686		150.5	58.1683	106.519		150.5	78.352	101.045
151	32.3464	108.424		151	58.5753	107.149		151	78.817	101.598
151.5	32.5409	109.164		151.5	58.9866	107.78		151.5	79.2796	102.148
152	32.7379	109.906		152	59.4028	108.412		152	79.7433	102.697
152.5	32.9381	110.649		152.5	59.8241	109.044		152.5	80.208	103.245
153	33.1415	111.395		153	60.2502	109.679		153	80.6693	103.792
153.5	33.3479	112.142		153.5	60.6814	110.314		153.5	81.1284	104.337
154	33.557	112.891		154	61.1178	110.949		154	81.5869	104.881
154.5	33.7695	113.642		154.5	61.5592	111.585		154.5	82.0459	105.423
155	33.9851	114.395		155	62.0055	112.222		155	82.5009	105.966
155.5	34.2032	115.149		155.5	62.4565	112.858		155.5	82.9551	106.505
156	34.4245	115.905		156	62.9125	113.495		156	83.4112	107.043
156.5	34.649	116.663		156.5	63.3732	114.132		156.5	83.8658	107.579
157	34.876	117.423		157	63.8386	114.77		157	84.319	108.113
157.5	35.1057	118.184		157.5	64.3083	115.408		157.5	84.7736	108.646
158	35.3385	118.947		158	64.7824	116.047		158	85.2314	109.176
158.5	35.5741	119.712		158.5	65.261	116.686		158.5	85.6904	109.706
159	35.8121	120.479		159	65.744	117.326		159	86.1505	110.233
159.5	36.0529	121.247		159.5	66.2315	117.966		159.5	86.6146	110.76
160	36.2968	122.017		160	66.724	118.607		160	87.0845	111.286
160.5	36.5431	122.788		160.5	67.2214	119.249		160.5	87.5553	111.811
161	36.7923	123.561		161	67.7239	119.892		161	88.0314	112.335
161.5	37.0445	124.335		161.5	68.2305	120.535		161.5	88.5142	112.858
162	37.2997	125.112		162	68.7403	121.178		162	89.0012	113.381
162.5	37.5577	125.889		162.5	69.2537	121.822		162.5	89.4936	113.902
163	37.8189	126.669		163	69.7687	122.466		163	89.9899	114.422
163.5	38.0834	127.452		163.5	70.2833	123.109		163.5	90.4948	114.94
164	38.3511	128.236		164	70.7984	123.753		164	91.0038	115.456
164.5	38.622	129.022		164.5	71.3124	124.396		164.5	91.5157	115.97
165	38.8963	129.811		165	71.8215	125.04		165	92.0362	116.48
165.5	39.1737	130.602		165.5	72.3239	125.679		165.5	92.5609	116.989
166	39.4545	131.395		166	72.8243	126.319		166	93.0896	117.496
166.5	39.7384	132.191		166.5	73.317	126.956		166.5	93.6215	117.999
167	40.0254	132.989		167	73.8011	127.593		167	94.1578	118.5
167.5	40.3156	133.79		167.5	74.2836	128.229		167.5	94.6987	119
168	40.6091	134.593		168	74.7578	128.863		168	95.2401	119.497
168.5	40.9053	135.399		168.5	75.226	129.496		168.5	95.7832	119.992
169	41.2045	136.206		169	75.6861	130.128		169	96.3299	120.486
169.5	41.5071	137.017		169.5	76.1422	130.758		169.5	96.8778	120.978
170	41.8126	137.83		170	76.5962	131.388		170	97.4258	121.468
170.5	42.1209	138.646		170.5	77.0412	132.018		170.5	97.9752	121.955
171	42.4326	139.465		171	77.4844	132.65		171	98.5271	122.441
171.5	42.7474	140.286		171.5	77.9262	133.282		171.5	99.079	122.925
172	43.065	141.109		172	78.3663	133.915		172	99.6311	123.406
172.5	43.3857	141.935		172.5	78.8028	134.549		172.5	100.183	123.885
173	43.71	142.764		173	79.241	135.185		173	100.738	124.363
173.5	44.0372	143.595		173.5	79.6811	135.823		173.5	101.293	124.838
174	44.3675	144.429		174	80.1221	136.461		174	101.845	125.31
174.5	44.7014	145.266		174.5	80.5662	137.097		174.5	102.401	125.78
175	45.0386	146.106		175	81.0153	137.734		175	102.956	126.249
175.5	45.3789	146.948		175.5	81.4732	138.369		175.5	103.513	126.714
176	45.7227	147.793		176	81.9322	139		176	104.07	127.177
176.5	46.0699	148.641		176.5	82.3992	139.626		176.5	104.628	127.637
177	46.4205	149.491		177	82.8742	140.25		177	105.189	128.093
177.5	46.7742	150.345		177.5	83.3534	140.869		177.5	105.749	128.546
178	47.1313	151.202		178	83.8406	141.486		178	106.31	128.995
178.5	47.4918	152.061		178.5	84.3303	142.098		178.5	106.875	129.442
179	47.8556	152.923		179	84.8299	142.71		179	107.442	129.885
179.5	48.2229	153.788		179.5	85.33	143.32		179.5	108.009	130.325
180	48.5933	154.656		180	85.8323	143.93		180	108.579	130.764
180.5	48.967	155.526		180.5	86.3424	144.539		180.5	109.152	131.184
181	49.3444	156.4		181	86.8552	145.149		181	109.74	131.603
181.5	49.7252	157.275		181.5	87.3734	145.758		181.5	110.315	132.005
182	50.1093	158.153		182	87.8941	146.366		182	110.881	132.41
182.5	50.497	159.034		182.5	88.4223	146.971		182.5	111.412	132.794
183	50.8881	159.918		183	88.9552	147.573		183	111.916	133.193
183.5	51.2814	160.804		183.5	89.488	148.17		183.5	112.363	133.581
184	51.6782	161.692		184	90.0283	148.762		184	112.753	133.95
184.5	52.0765	162.583		184.5	90.5696	149.349		184.5	113.099	134.303
185	52.4757	163.477		185	91.1128	149.931		185	113.417	134.65
185.5	52.8746	164.373		185.5	91.6535	150.507		185.5	113.695	134.982
186	53.2727	165.27		186	92.1929	151.08		186	113.936	135.282
186.5	53.6703	166.167		186.5	92.7336	151.651		186.5	114.158	135.563
187	54.0629	167.066		187	93.2684	152.22		187	114.347	135.845
187.5	54.4502	167.966		187.5	93.8013	152.789		187.5	114.498	136.121
188	54.8302	168.865		188	94.332	153.36		188	114.619	136.379
188.5	55.2023	169.762		188.5	94.8554	153.929		188.5	114.713	136.628
189	55.5665	170.66		189	95.3726	154.498		189	114.769	136.891
189.5	55.9176	171.556		189.5	95.8827	155.064		189.5	114.778	137.157
190	56.2558	172.448		190	96.3896	155.629		190	114.749	137.387
190.5	56.5849	173.343		190.5	96.8907	156.189		190.5	114.672	137.615
191	56.9004	174.234		191	97.3832	156.744		191	114.523	137.821
191.5	57.1976	175.123		191.5	97.8709	157.295		191.5	114.321	138.039
192	57.4792	176.01		192	98.3544	157.843		192	114.071	138.232
192.5	57.7475	176.895		192.5	98.8276	158.387		192.5	113.768	138.406
193	57.9986	177.778		193	99.2952	158.927		193	113.412	138.599
193.5	58.2308	178.657		193.5	99.7586	159.465		193.5	113.036	138.773
194	58.4447	179.534		194	100.216	160.002		194	112.661	138.958
194.5	58.6438	180.411		194.5	100.669	160.536		194.5	112.275	139.115
195	58.8243	181.285		195	101.115	161.068		195	111.861	139.269
195.5	58.9859	182.155		195.5	101.561	161.598		195.5	111.441	139.431
196	59.1317	183.028		196	102.005	162.127		196	111.018	139.581
196.5	59.2601	183.901		196.5	102.443	162.653		196.5	110.563	139.727
197	59.3721	184.773		197	102.883	163.176		197	110.103	139.854
197.5	59.4701	185.644		197.5	103.324	163.696		197.5	109.666	139.967
198	59.5555	186.52		198	103.764	164.213		198	109.239	140.08
198.5	59.6279	187.399		198.5	104.209	164.727		198.5	108.798	140.19
199	59.6883	188.278		199	104.656	165.24		199	108.359	140.291
199.5	59.7402	189.159		199.5	105.111	165.751		199.5	107.946	140.383
200	59.7867	190.042		200	105.568	166.26		200	107.547	140.48
200.5	59.8252	190.926		200.5	106.029	166.768		200.5	107.148	140.581
201	59.8585	191.812		201	106.501	167.273		201	106.774	140.673
201.5	59.8905	192.698		201.5	106.979	167.776		201.5	106.423	140.754
202	59.9229	193.585		202	107.465	168.268		202	106.059	140.838
202.5	59.9535	194.472		202.5	107.954	168.736		202.5	105.681	140.933
203	59.9832	195.358		203	108.456	169.193		203	105.322	141.022
203.5	60.0158	196.243		203.5	108.962	169.664		203.5	104.969	141.092
204	60.0533	197.126		204	109.476	170.155		204	104.597	141.147
204.5	60.094	198.004		204.5	110.009	170.647		204.5	104.217	141.195
205	60.1377	198.881		205	110.526	171.112		205	103.852	141.245
205.5	60.1887	199.755		205.5	111	171.602		205.5	103.485	141.279
206	60.247	200.625		206	111.467	172.086		206	103.096	141.297
206.5	60.3113	201.488		206.5	111.903	172.554		206.5	102.725	141.311
207	60.3826	202.347		207	112.285	173		207	102.375	141.322
207.5	60.4604	203.205		207.5	112.614	173.441		207.5	102.026	141.334
208	60.5452	204.06		208	112.948	173.89		208	101.667	141.338
208.5	60.6346	204.91		208.5	113.252	174.314		208.5	101.325	141.333
209	60.7297	205.759		209	113.499	174.697		209	101.013	141.336
209.5	60.83	206.61		209.5	113.73	175.071		209.5	100.69	141.339
210	60.9316	207.459		210	113.964	175.447		210	100.364	141.334
210.5	61.0366	208.307		210.5	114.159	175.82		210.5	100.062	141.316
211	61.1465	209.155		211	114.298	176.186		211	99.7646	141.298
211.5	61.2606	210.005		211.5	114.429	176.531		211.5	99.446	141.288
212	61.3762	210.855		212	114.533	176.896		212	99.1298	141.28
212.5	61.4948	211.702		212.5	114.577	177.27		212.5	98.8378	141.26
213	61.6215	212.547		213	114.558	177.616		213	98.5447	141.231
213.5	61.7519	213.389		213.5	114.502	177.917		213.5	98.236	141.213
214	61.8836	214.226		214	114.387	178.201		214	97.937	141.211
214.5	62.0183	215.062		214.5	114.199	178.496		214.5	97.6557	141.217
215	62.155	215.895		215	113.962	178.78		215	97.372	141.228
215.5	62.2894	216.724		215.5	113.693	179.048		215.5	97.0835	141.243
216	62.415	217.551		216	113.388	179.296		216	96.8118	141.262
216.5	62.5369	218.382		216.5	113.041	179.553		216.5	96.5555	141.285
217	62.6526	219.217		217	112.687	179.814		217	96.2806	141.295
217.5	62.7593	220.053		217.5	112.338	180.049		217.5	96.0023	141.293
218	62.8605	220.891		218	111.962	180.261		218	95.748	141.295
218.5	62.9529	221.733		218.5	111.561	180.465		218.5	95.4983	141.302
219	63.0369	222.579		219	111.158	180.686		219	95.2409	141.308
219.5	63.1092	223.419		219.5	110.761	180.906		219.5	94.987	141.307
220	63.1757	224.256		220	110.344	181.094		220	94.7516	141.306
220.5	63.2359	225.095		220.5	109.921	181.265		220.5	94.5096	141.313
221	63.2843	225.934		221	109.522	181.443		221	94.2528	141.328
221.5	63.3203	226.769		221.5	109.138	181.63		221.5	94.0095	141.335
222	63.349	227.603		222	108.747	181.808		222	93.7802	141.336
222.5	63.3685	228.438		222.5	108.355	181.968		222.5	93.5406	141.337
223	63.3719	229.27		223	107.999	182.128		223	93.2897	141.345
223.5	63.364	230.098		223.5	107.655	182.314		223.5	93.0527	141.354
224	63.3507	230.926		224	107.308	182.502		224	92.8255	141.344
224.5	63.3295	231.75		224.5	106.969	182.665		224.5	92.5931	141.321
225	63.2966	232.573		225	106.644	182.814		225	92.3641	141.303
225.5	63.2563	233.396		225.5	106.31	182.977		225.5	92.1541	141.288
226	63.2136	234.219		226	105.954	183.158		226	91.9515	141.27
226.5	63.1634	235.043		226.5	105.615	183.317		226.5	91.7457	141.234
227	63.1039	235.869		227	105.279	183.445		227	91.5547	141.197
227.5	63.0454	236.697		227.5	104.922	183.577		227.5	91.3834	141.174
228	62.9905	237.529		228	104.557	183.724		228	91.2143	141.152
228.5	62.9371	238.365		228.5	104.204	183.871		228.5	91.0413	141.119
229	62.8876	239.199		229	103.855	183.991		229	90.8846	141.087
229.5	62.8469	240.036		229.5	103.489	184.092		229.5	90.7398	141.063
230	62.8152	240.873		230	103.142	184.209		230	90.5891	141.045
230.5	62.7865	241.707		230.5	102.825	184.336		230.5	90.4356	141.017
231	62.7674	242.538		231	102.51	184.45		231	90.2954	140.974
231.5	62.7609	243.369		231.5	102.188	184.547		231.5	90.1632	140.928
232	62.7628	244.2		232	101.885	184.64		232	90.0124	140.889
232.5	62.7666	245.027		232.5	101.614	184.755		232.5	89.8683	140.84
233	62.7762	245.856		233	101.34	184.873		233	89.7462	140.776
233.5	62.7921	246.688		233.5	101.067	184.966		233.5	89.6311	140.701
234	62.8059	247.521		234	100.81	185.043		234	89.5117	140.626
234.5	62.8188	248.356		234.5	100.566	185.132		234.5	89.3976	140.559
235	62.8331	249.198		235	100.304	185.239		235	89.3179	140.487
235.5	62.852	250.045		235.5	100.038	185.333		235.5	89.242	140.401
236	62.8678	250.888		236	99.799	185.402		236	89.1679	140.319
236.5	62.885	251.734		236.5	99.5557	185.473		236.5	89.1234	140.249
236.946	62.9074	252.49		237	99.2978	185.568		237	89.0899	140.18
250	64	280		237.5	99.0465	185.674		237.5	89.053	140.101
255	65	286		238	98.8162	185.76		238	89.0152	140.014
260	63	290		238.5	98.5836	185.834		238.5	88.9943	139.936
270	63.8	296		239	98.343	185.921		238.877	88.9856	139.879
280	64	300		239.5	98.1277	186.028		240	88.8	139.822
300	65	304		240	97.9284	186.126		241	88.5	139.764
				240.5	97.727	186.2		242	88.3	139.707
				241	97.5244	186.273		243	88	139.65
				241.5	97.3555	186.366		244	87.9	139.593
				242	97.2032	186.469		245	87.8	139.536
				242.5	97.0347	186.552		246	87.6	139.479
				243	96.8768	186.622		247	87.3	139.421
				243.5	96.7408	186.711		248	87.1	139.364
				244	96.6037	186.819		249	86.5	139.307
				244.5	96.4506	186.918		250	86	139.25
				245	96.3115	186.993		300	80	137
				245.5	96.1906	187.064
				246	96.0518	187.155
				246.5	95.9005	187.249
				247	95.7651	187.318
				247.5	95.6457	187.365
				248	95.5118	187.421
				248.5	95.3746	187.492
				249	95.263	187.557
				249.5	95.1658	187.6
				250	95.0585	187.638
				250.5	94.9575	187.697
				251	94.8867	187.765
				251.5	94.8091	187.815
				252	94.7188	187.849
				252.5	94.6424	187.895
				253	94.5849	187.959
				253.5	94.5204	188.013
				254	94.4431	188.042
				254.5	94.389	188.066
				255	94.3412	188.102
				255.5	94.2759	188.138
				256	94.2202	188.152
				256.5	94.1941	188.146
				257	94.1743	188.146
				257.5	94.1393	188.16
				258	94.1232	188.168
				258.5	94.1389	188.16
				259	94.1531	188.147
				259.5	94.1601	188.151
				260	94.1922	188.166
				260.5	94.2383	188.169
				261	94.2697	188.155
				261.5	94.301	188.143
				262	94.3324	188.142
				262.5	94.3637	188.141
				263	94.395	188.139
				263.5	94.4263	188.138
				264	94.4577	188.137
				264.5	94.489	188.136
				265	94.5204	188.134
				265.5	94.5517	188.133
				266	94.583	188.132
				266.5	94.6144	188.131
				267	94.6457	188.13
				267.5	94.677	188.128
				268	94.7084	188.127
				268.5	94.7397	188.126
				269	94.771	188.125
				269.5	94.8024	188.123
				270	94.8337	188.122
				270.5	94.865	188.121
				271	94.8964	188.12
				271.5	94.9277	188.119
				272	94.959	188.117
				272.5	94.9904	188.116
				273	95	188.115
				273.496	95	188.114
				280	95	188.114
				300	95	188.114

## Sheet: Fig.2 (j)
Time (s)	Lift FL (N)
0	0.08925
3	0.08925
5	0.17825
100	0.17825
150	0
300	0

## Sheet: Fig.2 (k)
Time (s)	Lift FL (N)
0	0.08925
3	0.08925
5	0.17825
100	0.17825
150	0.17825
300	0.17825

## Sheet: Fig.3 (b)
Time (s)	vx (m/s)	vz (m/s)
0	0	0
0.02	-0.000239836	5.46875e-05
0.04	-0.000324948	0.000163261
0.06	-0.000323146	0.000256045
0.08	-0.000347911	0.000291293
0.1	-0.000544657	0.000501829
0.12	-0.000688951	0.000809988
0.14	-0.000679788	0.00125
0.16	-0.000761797	0.0017
0.18	-0.00106	0.00173
0.2	-0.00103	0.00234
0.22	-0.000279762	0.0029
0.24	0.000337121	0.00296
0.26	0.000648645	0.00412
0.28	0.000835628	0.00684
0.3	0.000901989	0.01092
0.32	0.00127	0.01313
0.34	0.000507099	0.01274
0.36	-0.000775869	0.01253
0.38	-0.000736853	0.01264
0.4	-0.00147	0.01318
0.42	-0.00203	0.01337
0.44	-0.000938209	0.01342
0.46	-0.00147	0.01382
0.48	-0.00302	0.01402
0.5	-0.00334	0.01413
0.52	-0.00366	0.01404
0.54	-0.00429	0.01377
0.56	-0.00496	0.01431
0.58	-0.00537	0.01486
0.6	-0.00547	0.01495
0.62	-0.00613	0.01513
0.64	-0.00705	0.01507
0.66	-0.00776	0.01493
0.68	-0.00845	0.01477
0.7	-0.00898	0.01449
0.72	-0.00925	0.0145
0.74	-0.0092	0.01444
0.76	-0.00985	0.01387
0.78	-0.01077	0.01388
0.8	-0.01058	0.01347
0.82	-0.0106	0.01342
0.84	-0.01061	0.01423
0.86	-0.01088	0.0134
0.88	-0.01229	0.01278
0.9	-0.01317	0.01364
0.92	-0.01383	0.01373
0.94	-0.01426	0.01275
0.96	-0.01426	0.01269
0.98	-0.01383	0.01379
1	-0.01453	0.01353
1.02	-0.01555	0.01274
1.04	-0.01557	0.01354
1.06	-0.01599	0.01432
1.08	-0.01644	0.01411
1.1	-0.0165	0.01441
1.12	-0.01664	0.01416
1.14	-0.01739	0.01253
1.16	-0.01755	0.01255
1.18	-0.01726	0.01342
1.2	-0.01769	0.01466
1.22	-0.01827	0.01708
1.24	-0.01859	0.02032
1.26	-0.01991	0.02521
1.28	-0.02099	0.03165
1.3	-0.02175	0.03798
1.32	-0.0229	0.04551
1.34	-0.02343	0.05482
1.36	-0.02496	0.06367
1.38	-0.02716	0.07204
1.4	-0.02858	0.08008
1.42	-0.03044	0.08844
1.44	-0.03235	0.09623
1.46	-0.03381	0.10323
1.48	-0.0352	0.11025
1.5	-0.03571	0.1166
1.52	-0.0354	0.12199
1.54	-0.03576	0.12693
1.56	-0.03679	0.1312
1.58	-0.03727	0.1345
1.6	-0.03807	0.13717
1.62	-0.03995	0.13929
1.64	-0.0413	0.13992
1.66	-0.04275	0.13967
1.68	-0.0444	0.139
1.7	-0.04574	0.13724
1.72	-0.04774	0.13499
1.74	-0.04936	0.13218
1.76	-0.05056	0.12889
1.78	-0.05252	0.12526
1.8	-0.05451	0.1211
1.82	-0.05603	0.11675
1.84	-0.05761	0.11239
1.86	-0.05915	0.10803
1.88	-0.06064	0.10345
1.9	-0.06209	0.09882
1.92	-0.06343	0.09419
1.94	-0.06491	0.08955
1.96	-0.0669	0.08539
1.98	-0.06879	0.0806
2	-0.0704	0.07512
2.02	-0.07213	0.07019
2.04	-0.07319	0.06548
2.06	-0.07428	0.06067
2.08	-0.07558	0.05568
2.1	-0.07606	0.05012
2.12	-0.0765	0.04475
2.14	-0.07648	0.03883
2.16	-0.07563	0.03212
2.18	-0.07502	0.02595
2.2	-0.07433	0.01996
2.22	-0.07299	0.0139
2.24	-0.07089	0.00756
2.26	-0.06779	0.00148
2.28	-0.0635	-0.00403
2.3	-0.057	-0.00959
2.32	-0.04886	-0.01442
2.34	-0.04037	-0.01886
2.36	-0.03097	-0.02384
2.38	-0.02013	-0.02903
2.4	-0.00827	-0.03428
2.42	0.00352	-0.03947
2.44	0.01513	-0.04438
2.46	0.027	-0.0492
2.48	0.03872	-0.05406
2.5	0.0498	-0.05822
2.52	0.06031	-0.06184
2.54	0.06989	-0.06533
2.56	0.07777	-0.06892
2.58	0.08365	-0.07244
2.6	0.08765	-0.07546
2.62	0.09001	-0.07841
2.64	0.09045	-0.08082
2.66	0.08914	-0.08325
2.68	0.08628	-0.08539
2.7	0.0824	-0.08653
2.72	0.07851	-0.087
2.74	0.07399	-0.08631
2.76	0.06883	-0.08491
2.78	0.06394	-0.08248
2.8	0.05967	-0.07891
2.82	0.05586	-0.07402
2.84	0.05254	-0.06709
2.86	0.0499	-0.05913
2.88	0.04752	-0.04966
2.9	0.04573	-0.03968
2.92	0.04413	-0.02971
2.94	0.04255	-0.0187
2.96	0.04146	-0.00782
2.98	0.04044	0.00401
3	0.03984	0.01606
3.02	0.03946	0.02812
3.04	0.03905	0.04092
3.06	0.03848	0.05292
3.08	0.0379	0.06376
3.1	0.03742	0.07501
3.12	0.03702	0.08637
3.14	0.03683	0.09633
3.16	0.0367	0.10584
3.18	0.0366	0.11519
3.2	0.03617	0.12356
3.22	0.03536	0.13101
3.24	0.03447	0.13862
3.26	0.03321	0.14583
3.28	0.03158	0.15212
3.3	0.02993	0.15684
3.32	0.02811	0.16095
3.34	0.02652	0.1649
3.36	0.02489	0.16801
3.38	0.0229	0.17028
3.4	0.02091	0.17173
3.42	0.01926	0.17306
3.44	0.01756	0.1743
3.46	0.01569	0.17567
3.48	0.01429	0.17684
3.5	0.01321	0.17788
3.52	0.01233	0.17909
3.54	0.01153	0.18025
3.56	0.01085	0.18116
3.58	0.01001	0.18177
3.6	0.00935	0.18293
3.62	0.00907	0.18432
3.64	0.00904	0.1853
3.66	0.00907	0.18568
3.68	0.00903	0.18623
3.7	0.0087	0.18758
3.72	0.00805	0.18862
3.74	0.00795	0.18987
3.76	0.00768	0.19145
3.78	0.00749	0.19307
3.8	0.00684	0.19501
3.82	0.00616	0.19671
3.84	0.00626	0.19784
3.86	0.0066	0.19955
3.88	0.00832	0.20119
3.9	0.01211	0.20173
3.92	0.01757	0.20274
3.94	0.02522	0.20351
3.96	0.03631	0.20362
3.98	0.05012	0.20368
4	0.06691	0.20293
4.02	0.08679	0.2009
4.04	0.10915	0.19866
4.06	0.13457	0.19674
4.08	0.16173	0.19437
4.1	0.18951	0.19125
4.12	0.21859	0.18814
4.14	0.24822	0.18554
4.16	0.27737	0.18202
4.18	0.30656	0.17863
4.2	0.33536	0.17625
4.22	0.36314	0.17386
4.24	0.38997	0.17132
4.26	0.41588	0.16884
4.28	0.44099	0.16618
4.3	0.46541	0.16347
4.32	0.48904	0.1611
4.34	0.51206	0.15931
4.36	0.5345	0.15733
4.38	0.55594	0.15494
4.4	0.57727	0.15316
4.42	0.59864	0.15137
4.44	0.61934	0.14988
4.46	0.63993	0.14922
4.48	0.66086	0.14847
4.5	0.6814	0.14886
4.52	0.70131	0.15025
4.54	0.72133	0.1514
4.56	0.74156	0.15324
4.58	0.76127	0.15473
4.6	0.78008	0.15531
4.62	0.79883	0.15601
4.64	0.81733	0.15548
4.66	0.83549	0.15405
4.68	0.85385	0.15257
4.7	0.87277	0.15081
4.72	0.86189	0.1747
4.74	0.25052	0.35888
4.76	-0.52167	0.54327
4.78	-0.66173	0.55383
4.8	-0.5733	0.58394
4.82	-0.46691	0.55
4.84	-0.35526	0.42511
4.86	-0.22099	0.38259
4.88	-0.08915	0.30302
4.9	0.00838	0.15425
4.92	0.15014	-0.00714
4.94	0.28148	-0.16853
4.96	0.27635	-0.28093
4.98	0.22036	-0.35927
5	0.10446	-0.38861
5.02	-0.09747	-0.41796
5.04	-0.24486	-0.4473
5.06	-0.27469	-0.47664
5.08	-0.18039	-0.47601
5.1	-0.03892	-0.47538
5.12	0.05153	-0.4473
5.14	0.07717	-0.41796
5.16	0.07139	-0.38861
5.18	0.01607	-0.35927
5.2	-0.0625	-0.32993
5.22	-0.11053	-0.32293
5.24	-0.11741	-0.31593
5.26	-0.07181	-0.30893
5.28	0.00191	-0.30193
5.3	0.08115	-0.29493
5.32	0.15032	-0.28793
5.34	0.19907	-0.28093
5.36	0.15815	-0.27393
5.38	0.02858	-0.26693
5.4	-0.05272	-0.25993
5.42	-0.05003	-0.25293
5.44	-0.01369	-0.24593
5.46	0.017	-0.23893
5.48	0.02372	-0.23193
5.5	0.000479739	-0.22493
5.52	-0.0261	-0.21793
5.54	-0.02361	-0.21093
5.56	-0.00652	-0.20393
5.58	0.0019	-0.19693
5.6	-0.01741	-0.18993
5.62	-0.06169	-0.18293
5.64	-0.10788	-0.17593
5.66	-0.1365	-0.16893
5.68	-0.14204	-0.16193
5.7	-0.1281	-0.15493
5.72	-0.1064	-0.14793
5.74	-0.08949	-0.14093
5.76	-0.08606	-0.13393
5.78	-0.08264	-0.12693
5.8	-0.07922	-0.11993
5.82	-0.07579	-0.11293
5.84	-0.07237	-0.10593
5.86	-0.06894	-0.09893
5.88	-0.06552	-0.09193
5.9	-0.0621	-0.08493
5.92	-0.05867	-0.07793
5.94	-0.05525	-0.07093
5.96	-0.05183	-0.06393
5.98	-0.0484	-0.05693
6	-0.04498	-0.04993
6.02	-0.04156	-0.04293
6.04	-0.03813	-0.03593
6.06	-0.03471	-0.02893
6.08	-0.03128	-0.02193
6.1	-0.02786	-0.01493
6.12	-0.02444	-0.00793
6.14	-0.02101	-0.000926996
6.16	-0.01759	0.00607
6.18	-0.01417	0
6.2	-0.01074	0
6.22	-0.00732	0
6.24	-0.00389	0
6.26	0	0
6.28	0	0
6.3	0	0
6.32	0	0
6.34	0	0
6.36	0	0
6.38	0	0
6.4	0	0
6.42	0	0
6.44	0	0
6.46	0	0
6.48	0	0
6.5	0	0
6.52	0	0
6.54	0	0
6.56	0	0
6.58	0	0
6.6	0	0
6.62	0	0
6.64	0	0
6.66	0	0
6.68	0	0
6.7	0	0
6.72	0	0
6.74	0	0
6.76	0	0
6.78	0	0
6.8	0	0
6.82	0	0
6.84	0	0
6.86	0	0
6.88	0	0
6.9	0	0
6.92	0	0
6.94	0	0
6.96	0	0
6.98	0	0
7	0	0

## Sheet: Fig.3 (c)
Time (s)	Pitch (°)
0	-0.21258
0.02	-0.21354
0.04	-0.21256
0.06	-0.21221
0.08	-0.20941
0.1	-0.2106
0.12	-0.21097
0.14	-0.21131
0.16	-0.20737
0.18	-0.20941
0.2	-0.21175
0.22	-0.209
0.24	-0.21236
0.26	-0.20916
0.28	-0.20812
0.3	-0.21338
0.32	-0.2202
0.34	-0.21985
0.36	-0.21762
0.38	-0.22146
0.4	-0.21692
0.42	-0.21758
0.44	-0.20867
0.46	-0.20922
0.48	-0.20286
0.5	-0.19871
0.52	-0.20143
0.54	-0.20411
0.56	-0.20154
0.58	-0.20352
0.6	-0.21223
0.62	-0.20799
0.64	-0.20794
0.66	-0.19635
0.68	-0.19583
0.7	-0.19862
0.72	-0.18414
0.74	-0.17056
0.76	-0.16672
0.78	-0.14938
0.8	-0.15932
0.82	-0.1557
0.84	-0.16104
0.86	-0.16238
0.88	-0.18751
0.9	-0.18659
0.92	-0.173
0.94	-0.18646
0.96	-0.16753
0.98	-0.17452
1	-0.1726
1.02	-0.19059
1.04	-0.19087
1.06	-0.19164
1.08	-0.18885
1.1	-0.1749
1.12	-0.17499
1.14	-0.15826
1.16	-0.15137
1.18	-0.14541
1.2	-0.11321
1.22	-0.11376
1.24	-0.07795
1.26	-0.06463
1.28	-0.02745
1.3	0.03092
1.32	0.07755
1.34	0.13021
1.36	0.17506
1.38	0.18715
1.4	0.18113
1.42	0.11524
1.44	0.04646
1.46	-0.00716
1.48	-0.04494
1.5	-0.0625
1.52	-0.05587
1.54	-0.02259
1.56	0.01033
1.58	0.05637
1.6	0.13423
1.62	0.17927
1.64	0.23842
1.66	0.29019
1.68	0.29945
1.7	0.34369
1.72	0.35486
1.74	0.35926
1.76	0.38923
1.78	0.40477
1.8	0.39201
1.82	0.40838
1.84	0.39165
1.86	0.37153
1.88	0.38622
1.9	0.37547
1.92	0.35211
1.94	0.35931
1.96	0.34593
1.98	0.32153
2	0.29194
2.02	0.2295
2.04	0.15768
2.06	0.09322
2.08	-0.02455
2.1	-0.13836
2.12	-0.24678
2.14	-0.38151
2.16	-0.49671
2.18	-0.65989
2.2	-0.89614
2.22	-1.17575
2.24	-1.52897
2.26	-1.9407
2.28	-2.38207
2.3	-2.84751
2.32	-3.29421
2.34	-3.68762
2.36	-4.03064
2.38	-4.31658
2.4	-4.52197
2.42	-4.6492
2.44	-4.6982
2.46	-4.67693
2.48	-4.58661
2.5	-4.40315
2.52	-4.09008
2.54	-3.67904
2.56	-3.16656
2.58	-2.60084
2.6	-2.02119
2.62	-1.43046
2.64	-0.87589
2.66	-0.39685
2.68	0.01815
2.7	0.33935
2.72	0.55492
2.74	0.68822
2.76	0.72266
2.78	0.69142
2.8	0.62018
2.82	0.49955
2.84	0.36763
2.86	0.25085
2.88	0.14599
2.9	0.05786
2.92	-0.00669
2.94	-0.09197
2.96	-0.15959
2.98	-0.23411
3	-0.30407
3.02	-0.33911
3.04	-0.36562
3.06	-0.38145
3.08	-0.38432
3.1	-0.38628
3.12	-0.38592
3.14	-0.3587
3.16	-0.32455
3.18	-0.29439
3.2	-0.24384
3.22	-0.19567
3.24	-0.13159
3.26	-0.05869
3.28	0.0158
3.3	0.09601
3.32	0.16644
3.34	0.20608
3.36	0.2322
3.38	0.24859
3.4	0.22452
3.42	0.18264
3.44	0.11518
3.46	0.04425
3.48	-0.03102
3.5	-0.10078
3.52	-0.16324
3.54	-0.21967
3.56	-0.2747
3.58	-0.32498
3.6	-0.37464
3.62	-0.42192
3.64	-0.44723
3.66	-0.47647
3.68	-0.47041
3.7	-0.46089
3.72	-0.49863
3.74	-0.49408
3.76	-0.52107
3.78	-0.56561
3.8	-0.61857
3.82	-0.75059
3.84	-0.95815
3.86	-1.29821
3.88	-1.80634
3.9	-2.46742
3.92	-3.26648
3.94	-4.20324
3.96	-5.20207
3.98	-6.22976
4	-7.25707
4.02	-8.2153
4.04	-9.10835
4.06	-9.89573
4.08	-10.5386
4.1	-11.0476
4.12	-11.4326
4.14	-11.6707
4.16	-11.7961
4.18	-11.8235
4.2	-11.7713
4.22	-11.6606
4.24	-11.524
4.26	-11.3588
4.28	-11.2174
4.3	-11.0895
4.32	-10.9652
4.34	-10.8799
4.36	-10.8142
4.38	-10.7475
4.4	-10.723
4.42	-10.7126
4.44	-10.6854
4.46	-10.6984
4.48	-10.686
4.5	-10.6505
4.52	-10.6204
4.54	-10.5629
4.56	-10.5048
4.58	-10.4761
4.6	-10.4407
4.62	-10.4451
4.64	-10.4726
4.66	-10.5052
4.68	-10.5787
4.7	-10.6461
4.72	-10.6137
4.74	-10.966
4.76	-18.8901
4.78	-25.3859
4.8	-33.4846
4.82	-46.4304
4.84	-52.543
4.86	-58.822
4.88	-69.2529
4.9	-73.4213
4.92	-75.2739
4.94	-71.1481
4.96	-70.3931
4.98	-73.4199
5	-70.7551
5.02	-72.6403
5.04	-73.6586
5.06	-74.8846
5.08	-75.6187
5.1	-74.1565
5.12	-72.9147
5.14	-74.5748
5.16	-76.1125
5.18	-76.3578
5.2	-75.1168
5.22	-74.0941
5.24	-74.4958
5.26	-74.5866
5.28	-74.0348
5.3	-73.8459
5.32	-74.3283
5.34	-74.1851
5.36	-74.4257
5.38	-74.7095
5.4	-75.2889
5.42	-75.4594
5.44	-74.9013
5.46	-74.2606
5.48	-74.1523
5.5	-74.0279
5.52	-73.8785
5.54	-74.1786
5.56	-74.6907
5.58	-74.9511
5.6	-74.9868
5.62	-74.9638
5.64	-74.7925
5.66	-74.4138
5.68	-74.0816
5.7	-74.1923
5.72	-74.3661
5.74	-74.2223
5.76	-74.0442
5.78	-74.3477
5.8	-74.5727
5.82	-74.6082
5.84	-74.5888
5.86	-74.5547
5.88	-74.4519
5.9	-74.3622
5.92	-74.3248
5.94	-74.3133
5.96	-74.2958
5.98	-74.2523
6	-74.3251
6.02	-74.4182
6.04	-74.466
6.06	-74.4896
6.08	-74.5011
6.1	-74.4586
6.12	-74.394
6.14	-74.3708
6.16	-74.3607
6.18	-74.355
6.2	-74.3869
6.22	-74.4362
6.24	-74.4507
6.26	-74.4579
6.28	-74.4574
6.3	-74.4363
6.32	-74.4178
6.34	-74.4116
6.36	-74.4077
6.38	-74.4115
6.4	-74.4303
6.42	-74.4466
6.44	-74.4564
6.46	-74.4624
6.48	-74.4518
6.5	-74.4326
6.52	-74.4304
6.54	-74.4352
6.56	-74.4395
6.58	-74.447
6.6	-74.464
6.62	-74.4635
6.64	-74.4548
6.66	-74.4552
6.68	-74.4476
6.7	-74.4436
6.72	-74.4455
6.74	-74.4512
6.76	-74.4591
6.78	-74.4624
6.8	-74.4608
6.82	-74.4583
6.84	-74.4522
6.86	-74.4482
6.88	-74.4498
6.9	-74.4535
6.92	-74.456
6.94	-74.4583
6.96	-74.4595
6.98	-74.455
7	-74.4501

## Sheet: Fig.3 (j)
Time (s)	vx (m/s)	vz (m/s)
0	0	0
0.02	4.35026e-05	-3.13791e-05
0.04	6.7021e-05	3.60707e-05
0.06	6.69816e-05	3.02104e-06
0.08	-4.94857e-05	-0.000506407
0.1	-5.9137e-05	-0.00104
0.12	-0.000168353	-0.0012
0.14	-0.00043681	-0.00117
0.16	-0.000313745	-0.00107
0.18	-0.0001567	-0.00103
0.2	-4.6182e-05	-0.00155
0.22	9.87075e-05	-0.00185
0.24	-3.31028e-05	-0.00164
0.26	-0.00040902	-0.00157
0.28	-0.000202836	-0.00117
0.3	0.000215391	-0.00111
0.32	0.000670003	-0.00234
0.34	0.0026	-0.00335
0.36	0.00444	-0.00257
0.38	0.00489	-0.00169
0.4	0.00597	-0.00151
0.42	0.00655	-0.00199
0.44	0.00584	-0.00237
0.46	0.00563	-0.00256
0.48	0.00534	-0.00345
0.5	0.00579	-0.00387
0.52	0.00605	-0.00394
0.54	0.00615	-0.00383
0.56	0.00674	-0.00364
0.58	0.00632	-0.0032
0.6	0.00495	-0.0037
0.62	0.00383	-0.00517
0.64	0.00422	-0.00567
0.66	0.0045	-0.00615
0.68	0.00466	-0.0062
0.7	0.0054	-0.00618
0.72	0.00616	-0.00539
0.74	0.0066	-0.00353
0.76	0.0066	-0.00407
0.78	0.00699	-0.00416
0.8	0.00641	-0.00376
0.82	0.00507	-0.00531
0.84	0.00559	-0.0058
0.86	0.00598	-0.00448
0.88	0.00605	-0.00416
0.9	0.0057	-0.00344
0.92	0.00439	-0.00258
0.94	0.00433	-0.00142
0.96	0.00375	0.00283
0.98	0.0027	0.008
1	0.00159	0.01355
1.02	0.000269662	0.0199
1.04	-0.00080562	0.02594
1.06	-0.00212	0.03223
1.08	-0.00461	0.03927
1.1	-0.00766	0.04785
1.12	-0.0111	0.05621
1.14	-0.01506	0.06387
1.16	-0.01849	0.07426
1.18	-0.02223	0.08546
1.2	-0.02574	0.09897
1.22	-0.02867	0.11359
1.24	-0.03167	0.12752
1.26	-0.03428	0.14462
1.28	-0.03559	0.16316
1.3	-0.03684	0.1792
1.32	-0.03812	0.19285
1.34	-0.03873	0.20606
1.36	-0.0397	0.21794
1.38	-0.04108	0.22708
1.4	-0.04205	0.23485
1.42	-0.04295	0.24263
1.44	-0.04401	0.25075
1.46	-0.04499	0.25828
1.48	-0.04616	0.2635
1.5	-0.04723	0.26667
1.52	-0.04862	0.26928
1.54	-0.05041	0.27253
1.56	-0.05252	0.27472
1.58	-0.05466	0.27535
1.6	-0.05696	0.27656
1.62	-0.0593	0.27838
1.64	-0.06093	0.27992
1.66	-0.06242	0.28149
1.68	-0.06343	0.28371
1.7	-0.0649	0.28508
1.72	-0.067	0.28452
1.74	-0.0678	0.28396
1.76	-0.06834	0.2836
1.78	-0.06891	0.28251
1.8	-0.06796	0.28256
1.82	-0.06658	0.28266
1.84	-0.06564	0.28118
1.86	-0.06416	0.2798
1.88	-0.06246	0.27844
1.9	-0.0607	0.27654
1.92	-0.05827	0.27353
1.94	-0.05559	0.2706
1.96	-0.0519	0.26902
1.98	-0.04763	0.26628
2	-0.0438	0.26319
2.02	-0.03941	0.2602
2.04	-0.03481	0.25623
2.06	-0.02955	0.25181
2.08	-0.02292	0.24748
2.1	-0.01457	0.24303
2.12	-0.0044	0.23852
2.14	0.00705	0.23371
2.16	0.02	0.22832
2.18	0.03394	0.22241
2.2	0.04898	0.21527
2.22	0.06461	0.20753
2.24	0.07963	0.19881
2.26	0.09497	0.18857
2.28	0.10998	0.17894
2.3	0.12434	0.1702
2.32	0.13827	0.16074
2.34	0.15191	0.15044
2.36	0.16634	0.14087
2.38	0.18194	0.13202
2.4	0.19741	0.12303
2.42	0.21217	0.11354
2.44	0.22785	0.10403
2.46	0.24503	0.09561
2.48	0.26279	0.08709
2.5	0.28078	0.07763
2.52	0.2994	0.06711
2.54	0.31832	0.05667
2.56	0.33791	0.04614
2.58	0.35772	0.03503
2.6	0.37711	0.02358
2.62	0.39664	0.0116
2.64	0.41654	0.000455177
2.66	0.43611	-0.00965
2.68	0.45499	-0.02056
2.7	0.47403	-0.03132
2.72	0.49347	-0.04186
2.74	0.51234	-0.0535
2.76	0.53154	-0.06451
2.78	0.55085	-0.07547
2.8	0.57108	-0.08673
2.82	0.59191	-0.09682
2.84	0.61285	-0.10719
2.86	0.635	-0.11769
2.88	0.65696	-0.12708
2.9	0.6779	-0.13737
2.92	0.69829	-0.14752
2.94	0.71838	-0.15685
2.96	0.73742	-0.16649
2.98	0.75633	-0.17688
3	0.77489	-0.18732
3.02	0.79228	-0.19817
3.04	0.80949	-0.20966
3.06	0.82613	-0.22093
3.08	0.84268	-0.23231
3.1	0.85979	-0.24402
3.12	0.87714	-0.25597
3.14	0.89471	-0.26814
3.16	0.91213	-0.28186
3.18	0.92959	-0.29515
3.2	0.94717	-0.30775
3.22	0.9643	-0.32177
3.24	0.98135	-0.33519
3.26	0.99842	-0.34965
3.28	1.01529	-0.36558
3.3	1.0325	-0.37997
3.32	1.0495	-0.39456
3.34	1.06646	-0.4099
3.36	1.08377	-0.42538
3.38	1.10033	-0.44215
3.4	1.11689	-0.4599
3.42	1.13402	-0.47774
3.44	1.1523	-0.49658
3.46	1.17	-0.5049
3.48	0.54838	-0.30853
3.5	-0.6675	0.02207
3.52	-1.29271	0.05257
3.54	-1.35754	0
3.56	-1.34356	0
3.58	-1.206	0
3.6	-1.06847	0
3.62	-0.93425	0
3.64	-0.64986	0
3.66	-0.39984	0
3.68	-0.26644	0
3.7	-0.12759	0
3.72	-0.0497	0
3.74	0.00999	0
3.76	0.11609	0
3.78	0.14661	0
3.8	0.15499	0
3.82	0.16902	0
3.84	0.07336	0
3.86	-0.13104	0
3.88	-0.2032	0
3.9	-0.20062	0
3.92	-0.27651	0
3.94	-0.26118	0
3.96	-0.23313	0
3.98	-0.2291	0
4	-0.10109	0
4.02	0	0
4.04	0	0
4.06	0	0
4.08	0	0
4.1	0	0
4.12	0	0
4.14	0	0
4.16	0	0
4.18	0	0
4.2	0	0
4.22	0	0
4.24	0	0
4.26	0	0
4.28	0	0
4.3	0	0
4.32	0	0
4.34	0	0
4.36	0	0
4.38	0	0
4.4	0	0
4.42	0	0
4.44	0	0
4.46	0	0
4.48	0	0
4.5	0	0
4.52	0	0
4.54	0	0
4.56	0	0
4.58	0	0
4.6	0	0
4.62	0	0
4.64	0	0
4.66	0	0
4.68	0	0
4.7	0	0
4.72	0	0
4.74	0	0
4.76	0	0
4.78	0	0
4.8	0	0
4.82	0	0
4.84	0	0
4.86	0	0
4.88	0	0
4.9	0	0
4.92	0	0
4.94	0	0
4.96	0	0
4.98	0	0
5	0	0
5.02	0	0
5.04	0	0
5.06	0	0
5.08	0	0
5.1	0	0
5.12	0	0
5.14	0	0
5.16	0	0
5.18	0	0
5.2	0	0
5.22	0	0
5.24	0	0
5.26	0	0
5.28	0	0
5.3	0	0
5.32	0	0
5.34	0	0
5.36	0	0
5.38	0	0
5.4	0	0
5.42	0	0
5.44	0	0
5.46	0	0
5.48	0	0
5.5	0	0
5.52	0	0
5.54	0	0
5.56	0	0
5.58	0	0
5.6	0	0
5.62	0	0
5.64	0	0
5.66	0	0
5.68	0	0
5.7	0	0
5.72	0	0
5.74	0	0
5.76	0	0
5.78	0	0
5.8	0	0
5.82	0	0
5.84	0	0
5.86	0	0
5.88	0	0
5.9	0	0
5.92	0	0
5.94	0	0
5.96	0	0
5.98	0	0
6	0	0

## Sheet: Fig.3 (k)
Time (s)	Pitch (°)
0	-0.64116
0.02	-0.64234
0.04	-0.64433
0.06	-0.6427
0.08	-0.64382
0.1	-0.64215
0.12	-0.64025
0.14	-0.63998
0.16	-0.63991
0.18	-0.63824
0.2	-0.63689
0.22	-0.63572
0.24	-0.63185
0.26	-0.62791
0.28	-0.62704
0.3	-0.62307
0.32	-0.62173
0.34	-0.61044
0.36	-0.59384
0.38	-0.59116
0.4	-0.5931
0.42	-0.58839
0.44	-0.57762
0.46	-0.56769
0.48	-0.56441
0.5	-0.55925
0.52	-0.54181
0.54	-0.52629
0.56	-0.51907
0.58	-0.53192
0.6	-0.51943
0.62	-0.52204
0.64	-0.51489
0.66	-0.51329
0.68	-0.52802
0.7	-0.51813
0.72	-0.50785
0.74	-0.48446
0.76	-0.48456
0.78	-0.47045
0.8	-0.45572
0.82	-0.45252
0.84	-0.45553
0.86	-0.41751
0.88	-0.42042
0.9	-0.36901
0.92	-0.35915
0.94	-0.31354
0.96	-0.2429
0.98	-0.19311
1	-0.06611
1.02	0.02936
1.04	0.19315
1.06	0.38692
1.08	0.56582
1.1	0.71599
1.12	0.82728
1.14	0.8822
1.16	0.89115
1.18	0.91227
1.2	0.87042
1.22	0.79263
1.24	0.70779
1.26	0.6002
1.28	0.50099
1.3	0.43491
1.32	0.35354
1.34	0.33724
1.36	0.35705
1.38	0.36286
1.4	0.40314
1.42	0.48268
1.44	0.53128
1.46	0.6047
1.48	0.68049
1.5	0.73856
1.52	0.84481
1.54	0.92151
1.56	0.97731
1.58	1.01548
1.6	1.04372
1.62	1.03632
1.64	1.01667
1.66	0.98192
1.68	0.94924
1.7	0.89616
1.72	0.82993
1.74	0.74484
1.76	0.63312
1.78	0.51771
1.8	0.39888
1.82	0.27225
1.84	0.12879
1.86	-0.02829
1.88	-0.1736
1.9	-0.34749
1.92	-0.51994
1.94	-0.68978
1.96	-0.84943
1.98	-1.00977
2	-1.17593
2.02	-1.39631
2.04	-1.67747
2.06	-2.05525
2.08	-2.48026
2.1	-2.93897
2.12	-3.41987
2.14	-3.91704
2.16	-4.34517
2.18	-4.70628
2.2	-5.02635
2.22	-5.20409
2.24	-5.32965
2.26	-5.38029
2.28	-5.38708
2.3	-5.42665
2.32	-5.49193
2.34	-5.58782
2.36	-5.74967
2.38	-5.95041
2.4	-6.17887
2.42	-6.43915
2.44	-6.72815
2.46	-7.00137
2.48	-7.28481
2.5	-7.54603
2.52	-7.76945
2.54	-7.9775
2.56	-8.14717
2.58	-8.2795
2.6	-8.40914
2.62	-8.47498
2.64	-8.52288
2.66	-8.57349
2.68	-8.61159
2.7	-8.67384
2.72	-8.78346
2.74	-8.8902
2.76	-9.05895
2.78	-9.24205
2.8	-9.45989
2.82	-9.63292
2.84	-9.79685
2.86	-9.87914
2.88	-9.89341
2.9	-9.87048
2.92	-9.78437
2.94	-9.66989
2.96	-9.57482
2.98	-9.47903
3	-9.39084
3.02	-9.35755
3.04	-9.33416
3.06	-9.32574
3.08	-9.35171
3.1	-9.37398
3.12	-9.41918
3.14	-9.47605
3.16	-9.52245
3.18	-9.58366
3.2	-9.64901
3.22	-9.70459
3.24	-9.7707
3.26	-9.81071
3.28	-9.85872
3.3	-9.91283
3.32	-9.97418
3.34	-10.0741
3.36	-10.1835
3.38	-10.3268
3.4	-10.543
3.42	-10.7413
3.44	-10.9894
3.46	-11.14
3.48	-3.4488
3.5	-5.09404
3.52	-10.9042
3.54	-12.9155
3.56	-27.1734
3.58	-40.324
3.6	-42.9382
3.62	-56.1197
3.64	-60.6153
3.66	-50.4532
3.68	-52.6435
3.7	-42.7101
3.72	-32.5977
3.74	-33.2456
3.76	-25.3884
3.78	-16.1915
3.8	-16.8321
3.82	-6.8249
3.84	2.16749
3.86	4.77751
3.88	4.68207
3.9	6.78254
3.92	-0.41616
3.94	-7.19776
3.96	-8.97949
3.98	-16.647
4	-21.3444
4.02	-19.2032
4.04	-21.0173
4.06	-18.2189
4.08	-16.6428
4.1	-14.4434
4.12	-10.3086
4.14	-0.52572
4.16	5.04865
4.18	11.4913
4.2	12.8919
4.22	13.2066
4.24	13.5232
4.26	13.3392
4.28	14.7227
4.3	16.1676
4.32	16.1159
4.34	14.5274
4.36	13.5077
4.38	11.7068
4.4	11.1113
4.42	9.34971
4.44	9.31401
4.46	8.79382
4.48	9.36073
4.5	10.3662
4.52	11.283
4.54	11.6723
4.56	11.5059
4.58	11.0281
4.6	10.4153
4.62	9.88447
4.64	9.73145
4.66	10.032
4.68	10.257
4.7	10.4894
4.72	10.7187
4.74	10.653
4.76	10.6216
4.78	10.6199
4.8	10.4364
4.82	10.3349
4.84	10.3971
4.86	10.4672
4.88	10.4959
4.9	10.5742
4.92	10.6581
4.94	10.622
4.96	10.5967
4.98	10.5837
5	10.4835
5.02	10.457
5.04	10.5381
5.06	10.5564
5.08	10.5896
5.1	10.686
5.12	10.6781
5.14	10.6217
5.16	10.6343
5.18	10.6138
5.2	10.5733
5.22	10.5899
5.24	10.6276
5.26	10.6588
5.28	10.7017
5.3	10.7244
5.32	10.6847
5.34	10.6602
5.36	10.6842
5.38	10.6622
5.4	10.6461
5.42	10.6895
5.44	10.7084
5.46	10.728
5.48	10.7606
5.5	10.7386
5.52	10.7146
5.54	10.7202
5.56	10.7128
5.58	10.7143
5.6	10.7352
5.62	10.7591
5.64	10.7653
5.66	10.7753
5.68	10.7893
5.7	10.7724
5.72	10.7606
5.74	10.768
5.76	10.7652
5.78	10.7787
5.8	10.8058
5.82	10.8018
5.84	10.8082
5.86	10.82
5.88	10.8071
5.9	10.7996
5.92	10.8103
5.94	10.8122
5.96	10.8195
5.98	10.8403
6	10.8496

## Sheet: Supplementary Fig.7 (c)
Epoch	Train_Accuracy	Val_Accuracy
1	0.91026	0.88889
2	0.91026	0.88889
3	0.91026	0.88889
4	0.91026	0.88889
5	0.91026	0.88889
6	0.91026	0.88889
7	0.91026	0.88889
8	0.91026	0.88889
9	0.91026	0.88889
10	0.91026	0.88889
11	0.91026	0.88889
12	0.91026	0.88889
13	0.91026	0.88889
14	0.91026	0.88889
15	0.91026	0.88889
16	0.91026	0.88889
17	0.91026	0.88889
18	0.91026	0.88889
19	0.91026	0.88889
20	0.91026	0.88889
21	0.91026	0.88889
22	0.91026	0.88889
23	0.91026	0.88889
24	0.91026	0.88889
25	0.91026	0.88889
26	0.91026	0.88889
27	0.91026	0.88889
28	0.91026	0.88889
29	0.91026	0.88889
30	0.91026	0.88889
31	0.91026	0.88889
32	0.91026	0.88889
33	0.91026	0.88889
34	0.91026	0.88889
35	0.91026	0.88889
36	0.91026	0.88889
37	0.91026	0.88889
38	0.91026	0.88889
39	0.91026	0.88889
40	0.92308	0.88889
41	0.91026	1
42	0.92308	1
43	0.9359	1
44	0.9359	1
45	0.9359	1
46	0.9359	1
47	0.9359	1
48	0.9359	1
49	0.94872	1
50	0.94872	1
51	0.94872	1
52	0.9359	1
53	0.9359	1
54	0.92308	1
55	0.92308	1
56	0.92308	1
57	0.92308	1
58	0.92308	1
59	0.92308	1
60	0.92308	1
61	0.92308	1
62	0.92308	1
63	0.92308	1
64	0.92308	1
65	0.92308	1
66	0.92308	1
67	0.9359	1
68	0.9359	1
69	0.96154	1
70	0.96154	1
71	0.96154	1
72	0.97436	1
73	0.97436	1
74	0.97436	1
75	0.97436	1
76	0.97436	1
77	0.97436	1
78	0.98718	1
79	0.98718	1
80	0.98718	1
81	0.98718	1
82	0.98718	1
83	0.98718	1
84	0.98718	1
85	0.98718	1
86	0.98718	1
87	0.98718	1
88	0.98718	1
89	1	1
90	1	1
91	1	1
92	1	1
93	1	1
94	1	1
95	1	1
96	1	1
97	1	1
98	1	1
99	1	1
100	1	1
101	1	1
102	1	1
103	1	1
104	1	1
105	1	1
106	1	1
107	1	1
108	1	1
109	1	1
110	1	1
111	1	1
112	1	1
113	1	1
114	1	1
115	1	1
116	1	1
117	1	1
118	1	1
119	1	1
120	1	1
121	1	1
122	1	1
123	1	1
124	1	1
125	1	1
126	1	1
127	1	1
128	1	1
129	1	1
130	1	1
131	1	1
132	1	1
133	1	1
134	1	1
135	1	1
136	1	1
137	1	1
138	1	1
139	1	1
140	1	1
141	1	1
142	1	1
143	1	1
144	1	1
145	1	1
146	1	1
147	1	1
148	1	1
149	1	1
150	1	1

## Sheet: Supplementary Fig.7 (d)
Epoch	Train_Loss	Val_Loss
1	0.67034	0.47207
2	0.49869	0.31292
3	0.34216	0.22342
4	0.24204	0.23937
5	0.24034	0.29297
6	0.27401	0.31791
7	0.28192	0.31159
8	0.2663	0.28931
9	0.24207	0.26472
10	0.22115	0.24721
11	0.20926	0.23964
12	0.20719	0.23882
13	0.21072	0.23905
14	0.21498	0.23691
15	0.21664	0.23071
16	0.21454	0.22107
17	0.20916	0.20976
18	0.20209	0.19884
19	0.19543	0.18979
20	0.19077	0.18301
21	0.18856	0.17837
22	0.18796	0.1745
23	0.18744	0.17047
24	0.18608	0.16493
25	0.18306	0.15819
26	0.17895	0.15185
27	0.17481	0.14694
28	0.17123	0.14422
29	0.16864	0.14225
30	0.16647	0.13974
31	0.16428	0.13561
32	0.16173	0.13038
33	0.15878	0.12393
34	0.15568	0.11653
35	0.15229	0.10861
36	0.14902	0.10184
37	0.14636	0.09731
38	0.14378	0.09491
39	0.14092	0.09404
40	0.13772	0.09393
41	0.13478	0.09408
42	0.13186	0.09391
43	0.1294	0.09297
44	0.12701	0.09093
45	0.12451	0.08848
46	0.12237	0.08582
47	0.12085	0.08406
48	0.11915	0.08326
49	0.11747	0.08268
50	0.11612	0.08226
51	0.11491	0.0817
52	0.11368	0.08058
53	0.11236	0.07927
54	0.11118	0.07757
55	0.10995	0.0758
56	0.10865	0.07438
57	0.10736	0.07329
58	0.10589	0.07182
59	0.10453	0.07014
60	0.10325	0.06892
61	0.10197	0.06746
62	0.10074	0.0659
63	0.09952	0.06439
64	0.09827	0.0629
65	0.09703	0.06166
66	0.09584	0.06017
67	0.09459	0.0588
68	0.09304	0.05806
69	0.0915	0.05703
70	0.08996	0.05639
71	0.08832	0.05618
72	0.08648	0.05588
73	0.08455	0.05541
74	0.08242	0.05543
75	0.07996	0.05598
76	0.07711	0.05677
77	0.07409	0.05918
78	0.07121	0.06073
79	0.06803	0.06114
80	0.06492	0.05593
81	0.06103	0.04809
82	0.05721	0.04081
83	0.05362	0.03342
84	0.04962	0.02782
85	0.04575	0.02082
86	0.04157	0.01518
87	0.0373	0.01198
88	0.03281	0.00966
89	0.02859	0.00741
90	0.02449	0.00561
91	0.02112	0.0042
92	0.01774	0.00311
93	0.01484	0.00225
94	0.01236	0.00154
95	0.00984	0.00108
96	0.00762	0.00076
97	0.00597	0.00052
98	0.00459	0.000359
99	0.00351	0.000252
100	0.00273	0.00018
101	0.00216	0.000132
102	0.0017	9.7e-05
103	0.00135	7.3e-05
104	0.00108	5.5e-05
105	0.000878	4.2e-05
106	0.000716	3.3e-05
107	0.000589	2.6e-05
108	0.000492	2e-05
109	0.000414	1.6e-05
110	0.000351	1.3e-05
111	0.0003	1.1e-05
112	0.00026	9e-06
113	0.000227	7e-06
114	0.0002	6e-06
115	0.000177	5e-06
116	0.000157	4e-06
117	0.00014	4e-06
118	0.000124	3e-06
119	0.000111	3e-06
120	0.000101	2e-06
121	9.2e-05	2e-06
122	8.4e-05	2e-06
123	7.7e-05	2e-06
124	7e-05	1e-06
125	6.5e-05	1e-06
126	6e-05	1e-06
127	5.5e-05	1e-06
128	5.1e-05	1e-06
129	4.8e-05	1e-06
130	4.5e-05	1e-06
131	4.2e-05	1e-06
132	3.9e-05	1e-06
133	3.7e-05	0
134	3.5e-05	0
135	3.4e-05	0
136	3.2e-05	0
137	3.1e-05	0
138	3e-05	0
139	2.8e-05	0
140	2.7e-05	0
141	2.6e-05	0
142	2.6e-05	0
143	2.5e-05	0
144	2.4e-05	0
145	2.4e-05	0
146	2.3e-05	0
147	2.2e-05	0
148	2.2e-05	0
149	2.1e-05	0
150	2.1e-05	0

[truncated: 3 more sheets: Supplementary Fig.8 (c), Supplementary Fig.8 (d), Supplementary Fig.9 (c)]
